# Supplementary material for: Discovery of Potent Isoquinolinequinone N-Oxides to Overcome Cancer Multidrug Resistance
Source: J Med Chem. 2024 Aug 2;67(16):13909–24. doi: 10.1021/acs.jmedchem.4c00705 (PMC11345829; doi:10.1021/acs.jmedchem.4c00705)
Supplement: Supplementary file 2 — jm4c00705_si_002.csv [file jm4c00705_si_002.csv]

Compound	SMILES	NSC number	NCI Mean Growth at 10µM (% )	NCI Mean GI50 (µM)	MCF-7 GI50 (µM)	K-562 GI50 (µM)	COLO-205 GI50 (µM)	UACC-62 GI50 (µM)	LOX-IMVI GI50 (µM)	OVCAR-3 GI50 (µM)	OVCAR-8 GI50 (µM)	NCI-ADR/RES GI50 (µM)	A549 GI50 (µM)	NCI-H322 GI50 (µM)	NCI-H460 GI50 (µM)	NCI-H460/R GI50 (µM)	DLD1 GI50 (µM)	DLD1-TxR GI50 (µM)
1	O=C1C(NCC2=CC=CC=C2)=CC(C3=C(C(OC)=O)C(C)=[N+]([O-])C(C)=C31)=O	805946													3.06 ± 0.15	2.29 ± 0.28	4.89 ± 0.51	2.97 ± 0.13
2	O=C1C=C(NCC2=CC=CC=C2)C(C3=C(C(OC)=O)C(C)=[N+]([O-])C(C)=C31)=O	815386													1.43 ± 0.13	0.83 ± 0.02	2.33 ± 0.38	0.88 ± 0.09
3	O=C1C=CC(C2=C(C(OC)=O)C(C)=[N+]([O-])C(C)=C21)=O	805939													8.43 ± 1.41	4.28 ± 1.08	6.62 ± 0.35	4.80 ± 0.07
4	O=C1C(NCC2=CC=C(F)C=C2)=CC(C3=C(C(OC)=O)C(C)=[N+]([O-])C(C)=C31)=O	810561	18	1.54	1.11	2.43	0.376	1.25	1.94	0.319	1.59	1.68			2.70 ± 0.30	2.25 ± 0.27	5.94 ± 0.30	3.13 ± 0.10
5	O=C1C=C(NCC2=CC=C(F)C=C2)C(C3=C(C(OC)=O)C(C)=[N+]([O-])C(C)=C31)=O	815401	-37	0.76	0.296	0.352	0.26	0.229	0.226	0.24	0.406	0.487			0.56 ± 0.20	0.36 ± 0.11	1.22 ± 0.14	0.67 ± 0.05
6	O=C1C(NCC2=CC=C(OC)C=C2)=CC(C3=C(C(OC)=O)C(C)=[N+]([O-])C(C)=C31)=O	810557	19	2.12	1.41	2.67	0.839	1.72	2.41	0.315	2.78	2.42
7	O=C1C=C(NCC2=CC=C(OC)C=C2)C(C3=C(C(OC)=O)C(C)=[N+]([O-])C(C)=C31)=O	820593	-34	0.9	0.3	0.491	0.325	0.374	0.408	0.284	0.452	0.419
8	O=C1C(NCC2=CC(OC)=CC=C2)=CC(C3=C(C(OC)=O)C(C)=[N+]([O-])C(C)=C31)=O	810558	23	2.29	1.65	2.98	1.1	1.7	2.36	0.512	2.52	2.36
9	O=C1C=C(NCC2=CC=CC(OC)=C2)C(C3=C(C(OC)=O)C(C)=[N+]([O-])C(C)=C31)=O	815405	-52	0.74	0.286	0.416	0.252	0.306	0.302	0.259	0.339	0.441
10	O=C1C(NCC2=CC=C(Cl)C=C2)=CC(C3=C(C(OC)=O)C(C)=[N+]([O-])C(C)=C31)=O	810559	57	---	---	---	---	---	---	---	---	---
11	O=C1C=C(NCC2=CC=C(Cl)C=C2)C(C3=C(C(OC)=O)C(C)=[N+]([O-])C(C)=C31)=O	815402	-32	0.55	0.267	0.058	0.238	0.055	0.039	0.208	0.292	0.267
12	O=C1C(NCC2=CC(Cl)=CC=C2)=CC(C3=C(C(OC)=O)C(C)=[N+]([O-])C(C)=C31)=O	810560	12	1.48	1.1	2.17	0.388	1.24	1.76	0.322	1.52	1.64
13	O=C1C=C(NCC2=CC=CC(Cl)=C2)C(C3=C(C(OC)=O)C(C)=[N+]([O-])C(C)=C31)=O	815403	-42	0.62	0.27	0.109	0.263	0.144	0.094	0.243	0.297	0.352
14	O=C1C(NCC2=CC=C(Br)C=C2)=CC(C3=C(C(OC)=O)C(C)=[N+]([O-])C(C)=C31)=O	815369	18	1.8	1.33	2.38	0.659	1.17	1.67	0.301	1.83	1.97
15	O=C1C=C(NCC2=CC=C(Br)C=C2)C(C3=C(C(OC)=O)C(C)=[N+]([O-])C(C)=C31)=O	820592	-50	0.78	0.289	0.047	0.313	0.046	0.084	0.273	0.465	0.439
16	O=C1C(NCC2=CC(F)=C(F)C=C2)=CC(C3=C(C(OC)=O)C(C)=[N+]([O-])C(C)=C31)=O	815370	11	1.91	1.48	2.23	0.673	1.53	1.98	0.333	1.96	2.3
17	O=C1C=C(NCC2=CC=C(F)C(F)=C2)C(C3=C(C(OC)=O)C(C)=[N+]([O-])C(C)=C31)=O	815387	-49	0.58	0.29	0.113	0.26	0.068	0.064	0.258	0.299	0.345
18	O=C1C(NCC2=CC(Cl)=C(F)C=C2)=CC(C3=C(C(OC)=O)C(C)=[N+]([O-])C(C)=C31)=O	810562	4	1.51	1.32	2.67	0.588	1.38	2.34	0.306	2.38	2.08
19	O=C1C=C(NCC2=CC=C(F)C(Cl)=C2)C(C3=C(C(OC)=O)C(C)=[N+]([O-])C(C)=C31)=O	815404	-47	0.56	0.229	0.051	0.211	0.041	0.031	0.199	0.249	0.321
20	O=C1C(NCC2=CC=C(O)C=C2)=CC(C3=C(C(OC)=O)C(C)=[N+]([O-])C(C)=C31)=O	815371	-21	1.58	0.416	1.63	0.579	1.36	0.938	0.266	1.08	2.2			6.02 ± 0.34	4.84 ± 0.74	9.67 ± 1.15	5.93 ± 0.55
22	O=C1C=CC(C2=C(C(OC)=O)C(C)=NC=C21)=O
23	O=C1C=CC(C2=C(C(OC)=O)C(C)=[N+]([O-])C=C21)=O	810563	44.5	2.15	1.65	2.51	1.85	1.81	1.96	0.32	2.93	3.27			38.02 ± 8.32	17.90 ± 3.36	30.23 ± 4.08	14.87 ± 0.68
24	O=C1C(NCC2=CC=CC=C2)=CC(C3=C(C(OC)=O)C(C)=[N+]([O-])C=C31)=O	820594	-35.1	0.69	0.2	0.62	0.33	0.35	0.3	0.27	0.32	0.31			0.75 ± 0.14	0.38 ± 0.02	1.39 ± 0.17	0.72 ± 0.03
25	O=C1C=C(NCC2=CC=CC=C2)C(C3=C(C(OC)=O)C(C)=[N+]([O-])C=C31)=O	810564	-70.6	0.21	0.15	0.25	0.16	0.16	0.19	0.048	0.24	0.23	0.22 ± 0.02	0.45 ± 0.06	0.35 ± 0.02	0.34 ± 0.03	0.61 ± 0.11	0.42 ± 0.03
